# Supplementary material for: Biomarkers and Mechanisms of Male Infertility: Evaluation of Antioxidant Enzymes and Arachidonic Acid Derivatives in Seminal Plasma from Fertile and Infertile Men
Source: Antioxidants (Basel). 2025 Dec 7;14(12):1470. doi: 10.3390/antiox14121470 (PMC12729684; doi:10.3390/antiox14121470)
Supplement: Supplementary file 1 [file antioxidants-14-01470-s001.zip]

Archive with 1 entries (1 files):
- antioxidants-4001537-supplementary.pdf
